# Supplementary material for: Mannosylated-Chitosan-Coated Andrographolide Nanoliposomes for the Treatment of Hepatitis: In Vitro and In Vivo Evaluations
Source: Membranes (Basel). 2023 Feb 3;13(2):193. doi: 10.3390/membranes13020193 (PMC9965523; doi:10.3390/membranes13020193)
Supplement: Supplementary file 1 [file membranes-13-00193-s001.zip]

Archive with 1 entries (1 files):
- membranes-2134487-supplementary.pdf
